# Supplementary material for: Use of Digital Health Technologies for Dementia Care: Bibliometric Analysis and Report
Source: JMIR Ment Health. 2025 Feb 10;12:e64445. doi: 10.2196/64445 (PMC11851039; doi:10.2196/64445)
Supplement: Multimedia Appendix 4 [file mental_v12i1e64445_app4.xlsx]

## Sheet: Multimedia Appendix 3
Title	DOI	Notes
The characteristics of effective technology-enabled dementia education for health and social care practitioners: Protocol for a mixed studies systematic review	https://dx.doi.org/10.1186/s13643-019-1212-4	Exclusion reason: Protocol;
Use of touch screen tablets to support social connections and reduce responsive behaviours among people with dementia in care settings: A scoping review protocol	https://dx.doi.org/10.1136/bmjopen-2019-031653	Exclusion reason: Protocol;
Computational analysis of functional SNPs in Alzheimer's disease-associated endocytosis genes	https://dx.doi.org/10.7717/peerj.7667	Exclusion reason: Not primarily focusing on DHTs;
Computer-based cognitive interventions for mild cognitive impairment and dementia in older adults: Protocol for a systematic review of published studies and meta-analysis	https://dx.doi.org/10.1186/s13643-019-1146-x	Exclusion reason: Protocol;
The efficacy of cognitive interventions on the performance of instrumental activities of daily living in individuals with mild cognitive impairment or mild dementia: Protocol for a systematic review and meta-analysis	https://dx.doi.org/10.1186/s13643-019-1135-0	Exclusion reason: Protocol;
What outcomes are important to patients with mild cognitive impairment or Alzheimer's disease, their caregivers, and health-care professionals? A systematic review	https://dx.doi.org/10.1016/j.dadm.2018.12.003	Exclusion reason: Not primarily focusing on DHTs;
Psychiatrists and neurologists in dementia care: A systematic review of professional concepts, practice and perspectives	https://dx.doi.org/10.1016/j.fjpsy.2019.10.429	Exclusion reason: Conference papers;
Assistive technologies for older persons with intellectual disabilities. A preliminary systematic review for future research implementation	https://dx.doi.org/10.3233/TAD-190005	Exclusion reason: Conference papers;
Designing a mobile clinical decision support system for dementia	https://doi.org/10.1017/S0266462319003039	Exclusion reason: Conference papers;
Efficacy of cognitive stimulation prorams in patients with Alzheimer's Disease	https://dx.doi.org/10.1017/S1041610219001339	Exclusion reason: Conference papers;
PND93 WHAT GOOD ARE DIGITAL TECHNOLOGIES IN ALZHEIMER'S DISEASE RESEARCH? - A SYSTEMATIC LITERATURE REVIEW	https://dx.doi.org/10.1016/j.jval.2019.09.1863	Exclusion reason: Conference papers;
Interventions to enhance sleep in mild cognitive impairment and mild Alzheimer's dementia: a systematic review	https://dx.doi.org/10.1016/j.sleep.2019.11.212	Exclusion reason: Conference papers;
The Effectiveness of Caregiver Training on Mobility Tasks for Neurological Patients: a Systematic Review	https://dx.doi.org/10.1016/j.apmr.2019.10.177	Exclusion reason: Conference papers;
WHICH EHEALTH INTERVENTIONS FOR CAREGIVERS OF PEOPLE WITH DEMENTIA ARE USED IN PRACTICE? EXAMINING DEVELOPMENT TRAJECTORIES AND BUSINESS MODELS	https://dx.doi.org/10.1016/j.jalz.2019.06.1217	Exclusion reason: Conference papers;
CURRENT STATE OF DIGITAL BIOMARKER FOR REAL LIFE IN-HOME MONITORING OF COGNITIVE FUNCTION FOR MCI TO MILD AD: SYSTEMATIC REVIEW	https://dx.doi.org/10.1016/j.jalz.2019.06.4354	Exclusion reason: Conference papers;
IDENTIFICATION OF RETINAL BIOMARKERS IN ALZHEIMER'S DISEASE USING OPTICAL COHERENCE TOMOGRAPHY: RECENT INSIGHTS, CHALLENGES AND OPPORTUNITIES	https://dx.doi.org/10.1016/j.jalz.2019.06.4321	Exclusion reason: Not a systematic review
NIA GENETICS OF ALZHEIMER'S DISEASE DATA STORAGE SITE (NIAGADS): ALZHEIMER'S GENOMICS DATABASE - 2019 UPDATE	https://dx.doi.org/10.1016/j.jalz.2019.06.689	Exclusion reason: Study focusing on Bioinformatics;
GENOME CENTER FOR ALZHEIMER'S DISEASE WHOLE EXOME (WES) AND WHOLE GENOME SEQUENCING (WGS) DATA UPDATE	https://dx.doi.org/10.1016/j.jalz.2019.06.2541	Exclusion reason: Conference papers;
GENOME-WIDE META-ANALYSIS OF LATE-ONSET ALZHEIMER'S DISEASE USING RARE VARIANT IMPUTATION IN 64,859 SUBJECTS IDENTIFIES RISK LOCI WITH ROLES IN INNATE IMMUNITY AND CARDIOVASCULAR TRAITS: THE INTERNATIONAL GENOMICS OF ALZHEIMER'S PROJECT (IGAP)	https://dx.doi.org/10.1016/j.jalz.2019.06.4510	Exclusion reason: Conference papers;
EFFECT OF SOCIALLY ASSISTIVE ROBOT INTERVENTION ON PEOPLE WITH DEMENTIA: A META-ANALYSIS	https://dx.doi.org/10.1016/j.jalz.2019.06.1234	Exclusion reason: Conference papers;
Mobile applications for psychosis and other mental illnesses: An Asian context	https://dx.doi.org/10.1093/schbul/sbz019.337	Exclusion reason: Conference papers;
mHealth Interventions to Improve Quality of Life Outcomes for Informal Dementia Caregivers: a Systematic Review	https://dx.doi.org/10.1016/j.apmr.2019.08.281	Exclusion reason: Conference papers;
Efficacy of saccade-based approaches in eye movement for Alzheimer's Dementia	https://dx.doi.org/10.1016/j.ibror.2019.07.641	Exclusion reason: Conference papers;
MHealth interventions: Lots on the market but are they studied? An analysis of mhealth interventions for neuropsychiatric conditions	https://doi.org/10.1212/WNL.92.15_supplement.P1.9-068	Exclusion reason: Conference papers;
Challenges for the healthy ageing in people with intellectual disabilities	https://dx.doi.org/10.1111/jir.12651	Exclusion reason: Conference papers;
Process of determining driving safety in people with dementia: A review of the literature and guidelines from five english speaking countries	https://dx.doi.org/10.1177/0004867419836919	Exclusion reason: Conference papers;
Implementation of evidence-based therapeutic practices for assisted living residents with dementia	https://dx.doi.org/10.1111/jgs.15898	Exclusion reason: Conference papers;
THE APPLICATION OF VIRTUAL REALITY IN GERIATRIC MENTAL HEALTH: THE STATE OF THE EVIDENCE	https://dx.doi.org/10.1016/j.jagp.2019.01.085	Exclusion reason: Conference papers;
Reality orientation therapy benefits cognition in older people with dementia: A meta-analysis	https://dx.doi.org/10.1016/j.ijnurstu.2018.06.008	Exclusion reason: Not primarily focusing on DHTs;
Mobile Health Applications for Caring of Older People: Review and Comparison	https://dx.doi.org/10.1177/2168479017725556	Exclusion reason: Not a systematic review
Dementia prevalence and incidence in a federation of European Electronic Health Record databases: The European Medical Informatics Framework resource	https://dx.doi.org/10.1016/j.jalz.2017.06.2270	Exclusion reason: Study focusing on Bioinformatics;
Meta-analysis of epigenome-wide association studies of cognitive abilities	https://dx.doi.org/10.1038/s41380-017-0008-y	Exclusion reason: Study focusing on Bioinformatics;
Caregiver-Based Interventions to Optimize Medication Safety in Vulnerable Elderly Adults: A Systematic Evidence-Based Review	https://dx.doi.org/10.1111/jgs.15556	Exclusion reason: Not primarily focusing on DHTs;
Early life stress and epigenetics in late-onset Alzheimer's dementia: A systematic review	https://dx.doi.org/10.2174/1389202919666171229145156	Exclusion reason: Study focusing on Bioinformatics;
A systematic review of nonpharmacological interventions for moderate to severe dementia: A study protocol for a systematic review and meta-analysis	https://dx.doi.org/10.30773/pi.2017.09.06	Exclusion reason: Protocol;
GWAS meta-analysis (N=279,930) identifies new genes and functional links to general cognitive ability	https://dx.doi.org/10.1186/s40246-018-0138-6	Exclusion reason: Study focusing on Bioinformatics;
Diagnostic accuracy of telephone assessment of cognition in stroke-a systematic review and meta-analysis	https://dx.doi.org/10.1177/1747493018801108	Exclusion reason: Conference papers;
INVESTIGATING HETEROGENEITY ACROSS CLINICAL TRIALS TO GUIDE CLINICAL IMPLEMENTATION OF COGNITIVE TRAINING	https://dx.doi.org/10.1016/j.jalz.2018.06.2973	Exclusion reason: Conference papers;
DIFFERENTIAL EFFECTS OF PHARMACOLOGIC AND NON-PHARMACOLOGIC TREATMENTS OF ALZHEIMER'S DISEASE: A COMPREHENSIVE SUMMARY OF EVIDENCE AND META-ANALYSIS	https://dx.doi.org/10.1016/j.jalz.2018.06.710	Exclusion reason: Conference papers;
GENE MUTATIONS ASSOCIATED WITH EARLY-ONSET FAMILIAL ALZHEIMER'S DISEASE IN CHINA: AN OVERVIEW AND CURRENT STATUS	https://dx.doi.org/10.1016/j.jalz.2018.06.1160	Exclusion reason: Conference papers;
UNMET NEEDS OF PERSONS WITH DEMENTIA LIVING ALONE, AND HOW SMART HOME TECHNOLOGIES CAN HELP	https://dx.doi.org/10.1016/j.jalz.2018.06.2023	Exclusion reason: Conference papers;
COMPARISON OF COMPUTERIZED AND PAPER-AND-PENCIL MEMORY TESTS IN DETECTION OF MILD COGNITIVE IMPAIRMENT AND DEMENTIA: A SYSTEMATIC REVIEW AND META-ANALYSIS OF DIAGNOSTIC STUDIES	https://dx.doi.org/10.1016/j.jalz.2018.06.1655	Exclusion reason: Conference papers;
Barriers and facilitators for GPs in dementia advance care planning: A systematic integrative review	https://dx.doi.org/10.1177/0269216318769196	Exclusion reason: Conference papers;
Namaste care for people with advanced dementia towards the end of life living in care homes: A systematic realist review to inform and guide the conduct of a randomized controlled trial	https://dx.doi.org/10.1177/0269216318769196	Exclusion reason: Conference papers;
Impact of advance care planning interventions on patient and family satisfaction: A systematic review and descriptive analysis		Exclusion reason: Conference papers;
Nonpharmacological approaches for behavioural and psychological symptoms of dementia in older adults: A systematic review of reviews	https://dx.doi.org/10.1111/jocn.14007	Exclusion reason: Not primarily focusing on DHTs;
Erratum: Intelligent assistive technology for Alzheimer's disease and other dementias: A systematic review (Journal of Alzheimer's Disease (2017) 56:4 (1301-1340) DOI: 10.3233/JAD-161037)	https://dx.doi.org/10.3233/JAD-179005	Exclusion reason: Erratum/Corrigendum;
A systematic review evaluating the impact of paid home carer training, supervision, and other interventions on the health and well-being of older home care clients	https://dx.doi.org/10.1017/S1041610216002386	Exclusion reason: Not primarily focusing on DHTs
A systematic review of effectiveness of decision aids to assist older patients at the end of life	https://dx.doi.org/10.1016/j.pec.2016.10.007	Exclusion reason: Not primarily focusing on DHTs;
Personalized reminiscence therapy M-health application for patients living with dementia: Innovating using open source code repository	https://dx.doi.org/10.3233/THC-161253	Exclusion reason: Not a systematic review;
Convergence and divergence across meta-analyses studying computerised cognitive training in older adults	https://doi.org/10.1016/j.jalz.2017.06.614	Exclusion reason: Conference papers;
Cost-effectiveness of diagnostic technologies for dementia: A systematic review of economic evaluations	https://dx.doi.org/10.1016/j.jval.2017.08.1911	Exclusion reason: Conference papers;
Sensory screening in dementia and Alzheimer's disease: A scoping review	10.1016/j.jalz.2016.06.1174	Exclusion reason: Conference papers;
Dementia care: An overview of non-pharmacological therapies	https://pharmaceutical-journal.com/article/ld/dementia-care-an-overview-of-available-non-pharmacological-therapies	Exclusion reason: Not a systematic review;
Co-design of mHealth Delivered Interventions: A Systematic Review to Assess Key Methods and Processes	https://dx.doi.org/10.1007/s13668-016-0165-7	Exclusion reason: Not primarily focusing on dementia/associated disorders;
Effectiveness of multisensory stimulation in managing neuropsychiatric symptoms in older adults with major neurocognitive disorder: A systematic review protocol	https://dx.doi.org/10.11124/JBISRIR-2016-2638	Exclusion reason: Protocol;
The care needs and experiences with the use of services of people with young-onset dementia and their caregivers: a systematic review	https://dx.doi.org/10.1002/gps.4502	Exclusion reason: Not primarily focusing on DHTs;
Computerised cognition-based interventions for preventing dementia in people with mild cognitive impairment	https://dx.doi.org/10.1002/14651858.CD012279	Exclusion reason: Protocol;
The provision of assistive technology products and services for people with dementia in the United Kingdom	https://dx.doi.org/10.1177/1471301214532643	Exclusion reason: Not a systematic review;
Structural Neuroimaging of the Medial Temporal Lobe in Alzheimer's Disease Clinical Trials	https://dx.doi.org/10.3233/JAD-150226	Exclusion reason: Not a systematic review;
Bioinformatics mining and modeling methods for the identification of disease mechanisms in neurodegenerative disorders	https://dx.doi.org/10.3390/ijms161226148	Exclusion reason: Study focusing on Bioinformatics;
Alzheimer's disease risk genes and mechanisms of disease pathogenesis	https://dx.doi.org/10.1016/j.biopsych.2014.05.006	Exclusion reason: Study focusing on Bioinformatics;
Characteristics and effectiveness of fall prevention programs in nursing homes: A systematic review and meta-analysis of randomized controlled trials	https://dx.doi.org/10.1111/jgs.13254	Exclusion reason: Not primarily focusing on DHTs;
Sustaining adults with dementia or mild cognitive impairment in employment: A systematic review protocol of qualitative evidence	https://dx.doi.org/10.11124/jbisrir-2015-2033	Exclusion reason: Protocol;
Non-pharmacological interventions as a best practice strategy in people with dementia living in nursing homes. A systematic review	https://dx.doi.org/10.1016/j.eurger.2014.06.003	Exclusion reason: Not primarily focusing on DHTs;
Enabling activity: A review of the empirical literature on environmental modifications which support adls for people with dementia	https://doi.org/10.1016/j.jalz.2015.06.483	Exclusion reason: Conference papers;
Genome-wide association study in different clinical stages of Alzheimer's disease	https://doi.org/10.1016/j.jalz.2015.06.246	Exclusion reason: Study focusing on Bioinformatics;
A systematic reviewand meta-analysis of internet-based interventions for carers of persons with dementia: More trials needed	10.1016/j.jalz.2015.07.249	Exclusion reason: Conference papers;
What is the evidence for effect of cognitive stimulation in dementia?	https://dx.doi.org/10.1111/ene.12813	Exclusion reason: Conference papers;
Using big data for an economic evaluation of reducing the innappropriate prescribing of atypical antipsychotics among dementia patients	10.1016/j.jval.2015.03.1500	Exclusion reason: Conference papers;
The use of tablet technology by elderly in health care settings-is it effective and satisfying? A systematic review and meta analysis	10.1080/07317115.2017.1322162	Exclusion reason: Conference papers;
Using the scenario method in the context of health and health care--a scoping review	https://dx.doi.org/10.1186/s12874-015-0083-1	Exclusion reason: Not primarily focusing on DHTs;
Benefits of sensory garden and horticultural activities in dementia care: a modified scoping review	https://dx.doi.org/10.1111/jocn.12388	Exclusion reason: Not primarily focusing on DHTs;
Systematic review into motivational strategies that support adherence to exercise for people with mild cognitive impairment (MCI) or dementia	10.1016/S1878-7649(14)70657-6	Exclusion reason: Conference papers;
The alzrisk project: The web-based catalogue and meta-analysis of findings from epidemiologic studies of nongenetic risk factors for Alzheimer's disease	https://doi.org/10.1016/j.jalz.2014.05.980	Exclusion reason: Conference papers;
Cognitive training for older adults with MCI and mild dementia: State of the science, central challenges, and possible solutions	https://doi.org/10.1016/j.jalz.2014.04.138	Exclusion reason: Conference papers;
Systematic review of interventions to support well-informed person-centered decision making for dementia care	https://doi.org/10.1016/j.jagp.2013.12.097	Exclusion reason: Conference papers;
The effectiveness of seal-like robot therapy on mood and social interactions of older adults: A systematic review protocol	https://dx.doi.org/10.11124/jbisrir-2013-914	Exclusion reason: Protocol;
Systematic review: Effective characteristics of nursing homes and other residential long-term care settings for people with dementia	https://dx.doi.org/10.1111/jgs.12372	Exclusion reason: Not primarily focusing on DHTs;
Potential of cognitive interventions in neuropsychiatric illnesses: Evidence for efficacy	https://dx.doi.org/10.1176/appi.neuropsych.252161	Exclusion reason: Conference papers;
Music therapy, global affect and behavior in Alzheimer's disease: A meta-analytic perspective on outcomes and on music therapy methodologies	https://dx.doi.org/10.1016/j.jalz.2013.05.1370	Exclusion reason: Conference papers;
Snoezelen and multi-sensory stimulation in elderly with dementia or MCI: A meta-analysis study	https://dx.doi.org/10.1017/S1041610213002160	Exclusion reason: Conference papers;
State of the science on non-pharmacological interventions for wandering of people with dementia	https://dx.doi.org/10.1017/S1041610213002135	Exclusion reason: Conference papers;
Dissecting the anatomy of computerised cognitive training: Systematic review and meta-analysis of rCts in older adults	Not found	Exclusion reason: Conference papers;
Internet-based supportive interventions for caregivers of people with dementia	https://dx.doi.org/10.3233/BEN-139900	Exclusion reason: Conference papers;
Long-term evaluation of a randomized-controlled telephone therapy for family caregivers of persons with dementia	https://dx.doi.org/10.3233/BEN-139900	Exclusion reason: Conference papers;
Toward modernizing the systematic review pipeline in genetics: Efficient updating via data mining	https://dx.doi.org/10.1038/gim.2012.7	Exclusion reason: Not primarily focusing on DHTs;
Health economics research into supporting carers of people with dementia: A systematic review of outcome measures	https://dx.doi.org/10.1186/1477-7525-10-142	Exclusion reason: Not primarily focusing on DHTs;
Gene-wide analysis of Alzheimer's disease	https://dx.doi.org/10.1016/j.jalz.2012.05.252	Exclusion reason: Study focusing on Bioinformatics;
Interventions and barriers to medication adherence in cognitively impaired older adults: A systematic review	https://dx.doi.org/10.1111/j.1532-5415.2012.04000.x	Exclusion reason: Conference papers;
Use of cognitive enhancers for mild cognitive impairment: Protocol for a systematic review and network meta-analysis	https://dx.doi.org/10.1186/2046-4053-1-25	Exclusion reason: Protocol;
Genome-wide association study of executive function	https://dx.doi.org/10.1016/j.jalz.2011.05.517	Exclusion reason: Conference papers;
Nonpharmacological treatment of Alzheimer disease	http://dx.doi.org/10.1177/070674371105601004	Exclusion reason: Not a systematic review;
E-health interventions for depression, anxiety disorder, dementia, and other disorders in older adults: A review	10.5167/uzh-67320	Exclusion reason: Not a systematic review;
Using in silico LD clumping and meta-analysis of genomewide datasets as a complementary tool to investigate and validate new candidate biomarkers in Alzheimer's disease	https://pubmed.ncbi.nlm.nih.gov/21537386/	Exclusion reason: Study focusing on Bioinformatics;
Recruiting for Alzheimer's disease research: A systematic review of recruitment techniques and challenges among NIH-funded ADRCS	https://dx.doi.org/10.1016/j.jalz.2009.04.233	Exclusion reason: Conference papers;
Systematic review of information and support interventions for caregivers of people with dementia	https://dx.doi.org/10.1186/1471-2318-7-18	Exclusion reason: Not primarily focusing on DHTs;
Effectiveness and acceptability of non-pharmacological interventions to reduce wandering in dementia: A systematic review	https://dx.doi.org/10.1002/gps.1643	Exclusion reason: Not primarily focusing on DHTs
A systematic literature review of the effectiveness of non-pharmacological interventions to prevent wandering in dementia and evaluation of the ethical implications and acceptability of their use	http://dx.doi.org/10.3310/hta10260	Exclusion reason: Not primarily focusing on DHTs
Evidence-based interventions for nursing home residents with dementia-related behavioral symptoms	https://dx.doi.org/10.1016/j.psc.2005.09.004	Exclusion reason: Not primarily focusing on DHTs;
Evidence-based practices in geriatric mental health care	https://dx.doi.org/10.1176/appi.ps.53.11.1419	Exclusion reason: Not a systematic review;
Protocol for a scoping review of the impact of digital assistive technologies on the quality of life for people with dementia	https://dx.doi.org/10.1101/2023.06.23.23291806	Exclusion reason: Protocol;
Assessment of upper limb movement disorders using wearable sensors during functional tasks: A systematic review	https://dx.doi.org/10.1101/2022.10.13.22281023	Exclusion reason: Not primarily focusing on dementia/associated disorders;
Smellscape as a healing factor in institutional gardens to enhance health and well-being for older people with dementia: A scoping review	https://dx.doi.org/10.1111/jocn.16908	Exclusion reason: Not primarily focusing on DHTs;
A systematic review of the use of play in dementia care	https://dx.doi.org/10.1002/alz.057509	Exclusion reason: Conference papers;
Technology-based group exercise interventions for people living with dementia or mild cognitive impairment: a scoping review protocol	https://dx.doi.org/10.1136/bmjopen-2021-055990	Exclusion reason: Protocol;
Digital Therapeutics (DTx) for Alzheimer's Disease, Dementia and Mild Cognitive Impairment: A Pragmatic Review of Clinical Evidence	https://dx.doi.org/10.1016/j.jval.2023.09.2294	Exclusion reason: Conference papers;
Impact of digital assistive technologies on the quality of life for people with dementia: Protocol for a scoping review	https://dx.doi.org/10.1136/bmjopen-2023-077017	Exclusion reason: Protocol;
Insomnia and Its Non-Pharmacological Management in Older Adults	https://dx.doi.org/10.1007/s13670-023-00397-1	Exclusion reason: Not a systematic review;
Assisted bathing of older adults with dementia: a mixed methods systematic review update	https://dx.doi.org/10.11124/JBIES-23-00043	Exclusion reason: Not primarily focusing on DHTs;
Behavioral change and retention in online interventions for caregivers in dementia	https://dx.doi.org/10.1111/jgs.v70.S1	Exclusion reason: Conference papers;
Interventions to Reduce Loneliness in Caregivers: An Integrative Review of the Literature	https://dx.doi.org/10.1111/jgs.v70.S1	Exclusion reason: Conference papers;
Updated systematic-narrative review on communication intervention in Rett Syndrome: 2010-2022	https://dx.doi.org/10.1080/07434618.2023.2215864	Exclusion reason: Not primarily focusing on dementia/associated disorders;
SELECTING DIGITAL TOOLS FOR EARLY DETECTION OF DEMENTIA	https://dx.doi.org/10.1016/j.ibneur.2023.08.723	Exclusion reason: Conference papers;
ARTIFICIAL INTELLIGENCE for NEUROIMAGING in DEMENTIA	https://dx.doi.org/10.1007/s00234-023-03203-z	Exclusion reason: Conference papers;
The Combination of a Graph Neural Network Technique and Brain Imaging to Diagnose Neurological Disorders: A Review and Outlook	https://dx.doi.org/10.3390/brainsci13101462	Exclusion reason: Integrative review ;
Recent advances in nanobiosensors for sustainable healthcare applications: A systematic literature review	https://dx.doi.org/10.1016/j.envres.2023.117177	Exclusion reason: Not primarily focusing on DHTs;
Individualisation, personalisation and person-centredness in mental healthcare: a scoping review of concepts and linguistic network visualisation	https://dx.doi.org/10.1136/bmjment-2023-300831	Exclusion reason: Not primarily focusing on DHTs;
Empathy training models and the effects on psychological concerns in paid and unpaid caregivers of older people: A systematic review	https://dx.doi.org/10.1192/j.eurpsy.2023.540	Exclusion reason: Conference papers;
iSupport for Dementia: an analysis of clinical trial records	https://dx.doi.org/10.1192/j.eurpsy.2023.987	Exclusion reason: Conference papers;
Potential Ocular Biomarkers for Early Detection of Alzheimer's Disease and Their Roles in Artificial Intelligence Studies	https://dx.doi.org/10.1007/s40120-023-00526-0	Exclusion reason: Not a systematic review;
VIDEO-RECORDING PATIENTS FOR DIRECT CARE PURPOSES: A SYSTEMATIC REVIEW WITH SPECIFIC FOCUS ON THE OLDER PATIENT	https://dx.doi.org/10.1093/ageing/afad104.101	Exclusion reason: Conference papers;
Transcranial magnetic stimulation effects on cognitive enhancement in mild cognitive impairment and Alzheimer's disease: a systematic review and meta-analysis	https://dx.doi.org/10.3389/fneur.2023.1209205	Exclusion reason: Not primarily focusing on DHTs;
The effect of internet-delivered cognitive behavioral therapy for depression and anxiety on quality of life: A meta-analysis of randomized controlled trials	https://dx.doi.org/10.1016/j.invent.2023.100654	Exclusion reason: Not primarily focusing on dementia/associated disorders;
Models of care for people with dementia approaching end of life: A rapid review	https://dx.doi.org/10.1177/02692163231171181	Exclusion reason: Not primarily focusing on DHTs;
What is the evidence for use of immersive technologies for chronic pain management in an ageing population? A critical review	https://dx.doi.org/10.1177/20494637231177771	Exclusion reason: Conference papers;
The experiences and needs of unpaid family caregivers for persons living with dementia in rural settings: A qualitative systematic review	https://dx.doi.org/10.1371/journal.pone.0286548	Exclusion reason: Not primarily focusing on DHTs;
Artificial Intelligence as a Tool for the Diagnosis and Treatment of Neurodegenerative Diseases	https://dx.doi.org/10.3390/brainsci13060938	Exclusion reason: Editorial;
A Systematic Review of Clinical Practice Guidelines for Alzheimer's Disease and Strategies for Future Advancements	https://dx.doi.org/10.1007/s40120-023-00504-6	Exclusion reason: Not primarily focusing on DHTs;
Direct Clinical Applications of Natural Language Processing in Common Neurological Disorders: A Systematic Review	https://dx.doi.org/10.1212/WNL.0000000000202771	Exclusion reason: Conference papers;
Digital game-based interventions for cognitive training in healthy adults and adults with cognitive impairment: Protocol for a two-part systematic review and meta-analysis	https://dx.doi.org/10.1136/bmjopen-2022-071059	Exclusion reason: Protocol;
Counseling regarding the care of people with dementia with a focus on 7a SGB XI in Germany: a "gray-shaded" scoping review	https://dx.doi.org/10.1186/s12913-023-09155-7	Exclusion reason: Not primarily focusing on DHTs;
Technologies to support the diagnosis and/or treatment of neurodevelopmental disorders: A systematic review	https://dx.doi.org/10.1016/j.neubiorev.2022.105021	Exclusion reason: Wrong patient population;
THE VIEWS AND THE USE OF INFORMATION COMMUNICATION TECHNOLOGIES TO ACCESS DEMENTIA POST-DIAGNOSTIC SUPPORT: A SYSTEMATIC REVIEW	https://dx.doi.org/10.1093/ageing/afac322.031	Exclusion reason: Conference papers;
Computerized cognitive training interventions to improve neuropsychological outcomes: Evidence and future directions	https://dx.doi.org/10.2217/cer.14.6	Exclusion reason: Not a systematic review;
The use of virtual reality in screening for preclinical Alzheimer's disease: A scoping review protocol	https://dx.doi.org/10.1371/journal.pone.0282436	Exclusion reason: Protocol;
Identification of genetic variants associated with Huntington's disease progression: a genome-wide association study	https://dx.doi.org/10.1016/S1474-4422%2817%2930161-8	Exclusion reason: Not primarily focusing on DHTs;
Toward the Development of tES- Based Telemedicine System: Insights From the Digital Transformation and Neurophysiological Evidence	https://dx.doi.org/10.3389/fpsyt.2022.782144	Exclusion reason: Not a systematic review;
Artificial intelligence-driven meta-analysis of brain gene expression identifies novel gene candidates and a role for mitochondria in Alzheimer's disease	https://dx.doi.org/10.1016/j.csbj.2022.12.018	Exclusion reason: Study focusing on Bioinformatics;
Safety, Effectiveness, And Cost Effectiveness Of Telemedicine In Neurological Diseases	https://dx.doi.org/10.1017/S0266462322002069	Exclusion reason: Conference papers;
Use of geographical information systems (GIS) towards an age friendly environment for older adults	https://dx.doi.org/10.1007/s41999-022-00711-8	Exclusion reason: Conference papers;
How Can Pet Robots Be Embedded Into Nursing Homes as Part of Routine Dementia Care?	https://dx.doi.org/10.1002/alz.067874	Exclusion reason: Conference papers;
ADVANCING MEASUREMENT in ALZHEIMER'S DISEASE and RELATED DISORDERS THROUGH DIGITIZING ASSESSMENT of MEANINGFUL ASPECTS of HEALTH	https://dx.doi.org/10.14283/jpad.2022.97	Exclusion reason: Conference papers;
Effectiveness of eHealth interventions targeted to improve medication adherence among older adults with mild cognitive impairment: a protocol for a systematic review and meta-analysis	https://dx.doi.org/10.1136/bmjopen-2021-060590	Exclusion reason: Protocol;
Using technology to assist creative arts activities in dementia care	https://dx.doi.org/10.1002/alz.063075	Exclusion reason: Conference papers;
Research on the application effect of cognitive stimulation therapy in patients with Alzheimer's disease based on expert consultation and semistructured interviews	https://dx.doi.org/10.47750/jptcp.2022.991	Exclusion reason: Not a systematic review;
Artificial intelligence (AI) for home support interventions in dementia: a scoping review protocol	https://dx.doi.org/10.1136/bmjopen-2022-062604	Exclusion reason: Protocol;
The Effects of COVID-19 lockdown on neuropsychiatric symptoms in patients with dementia or mild cognitive impairment: A systematic review and meta-analysis	https://dx.doi.org/10.1111/psyg.12810	Exclusion reason: Not primarily focusing on DHTs;
Integration of GWAS and brain transcriptomic analyses in a multiethnic sample of 35,245 older adults identifies DCDC2 gene as predictor of episodic memory maintenance	https://dx.doi.org/10.1002/alz.12524	Exclusion reason: Study focusing on Bioinformatics;
Non-Pharmacological Treatments of Neuropsychiatric Symptoms in Mild Cognitive Impairment	https://dx.doi.org/10.1055/s-0042-1742486	Exclusion reason: Not a systematic review;
Information needs and mHealth applications for carers of people with dementia in managing behavioural and psychological symptoms of care recipients: an integrative review protocol	https://dx.doi.org/10.1136/bmjopen-2021-060414	Exclusion reason: Protocol;
Patient navigation programs for people with dementia, their caregivers, and members of their care team: a scoping review protocol	https://dx.doi.org/10.11124/JBIES-21-00049	Exclusion reason: Protocol;
Bridging gaps between images and data: a systematic update on imaging biobanks	https://dx.doi.org/10.1007/s00330-021-08431-6	Exclusion reason: Not primarily focusing on DHTs;
Programs Addressed to Family Caregivers/Informal Caregivers Needs: Systematic Review Protocol	https://dx.doi.org/10.3390/jpm12020145	Exclusion reason: Protocol;
The application of technology to improve cognition in older adults: A review and suggestions for future directions	https://dx.doi.org/10.1002/pchj.565	Exclusion reason: Not a systematic review;
Non-pharmacological interventions using information and communication technology for behavioral and psychological symptoms of dementia: A systematic review and meta-analysis protocol	https://dx.doi.org/10.1111/jan.15109	Exclusion reason: Protocol;
Assessment of functionality and scientific evidence of mobile health applications (mHealth apps) for people with dementia and their caregivers	https://dx.doi.org/10.1192/j.eurpsy.2022.450	Exclusion reason: Conference papers;
COMPARATIVE SAFETY AND EFFICACY OF COGNITIVE ENHANCERS FOR ALZHEIMER'S DEMENTIA: AN INDIVIDUAL PATIENT DATA NETWORK META-ANALYSIS	https://dx.doi.org/10.1136/ebm-2022-EBMLive.2	Exclusion reason: Conference papers;
Non-invasive sleep-measuring devices for the prevention of Alzheimer's disease: a systematic review of validity studies	https://dx.doi.org/10.1016/j.sleep.2022.05.809	Exclusion reason: Conference papers;
A Systematic Review of Using Virtual Reality Technology in Palliative Care	https://dx.doi.org/10.1177/02692163221093145	Exclusion reason: Conference papers;
Information and communication technologies for the improvement of cognitive function in healthy older adults: A systematic review protocol	https://dx.doi.org/10.1136/bmjopen-2020-046544	Exclusion reason: Protocols;
Technology-based counselling in dementia (TeCoDem): Study protocol of a mixed-methods systematic review with qualitative comparative analysis and meta-analysis	https://dx.doi.org/10.1136/bmjopen-2021-054157	Exclusion reason: Protocol;
Use of conversational agents in rehabilitation following brain injury, disease, or stroke: A scoping review protocol	https://dx.doi.org/10.11124/JBIES-20-00225	Exclusion reason: Protocol;
Human Body-Related Disease Diagnosis Systems Using CMOS Image Sensors: A Systematic Review	https://dx.doi.org/10.3390/s21062098	Exclusion reason: Not a systematic review;
The effect of remotely delivered lifestyle interventions on cognition in older adults without dementia: A systematic review and meta-analysis	https://dx.doi.org/10.1016/j.arr.2021.101505	Exclusion reason: Not primarily focusing on dementia/associated disorders;
Protocol for a scoping review on the methods for engaging long-term care residents with dementia in research and guideline development	https://dx.doi.org/10.1136/bmjopen-2021-051602	Exclusion reason: Protocol;
Effectiveness of interventions for people living with dementia and their carers in Chinese communities: Protocol for a systematic review and meta-analysis of randomised controlled trials	https://dx.doi.org/10.1136/bmjopen-2020-047560	Exclusion reason: Protocol;
Effectiveness of technology-based interventions in detection, prevention, monitoring and treatment of patients at risk or diagnosed with mild cognitive impairment: Protocol for a systematic review	https://dx.doi.org/10.1136/bmjopen-2020-045978	Exclusion reason: Protocol;
Non-pharmacological nursing interventions for prevention and treatment of delirium in hospitalized adult patients: Systematic review of randomized controlled trials	https://dx.doi.org/10.3390/ijerph18168853	Exclusion reason: Not primarily focusing on dementia/associated disorders;
Assistive Technology Innovations in Neurological Conditions	https://dx.doi.org/10.1155/2021/6846120	Exclusion reason: Editorial;
The effectiveness of eye tracking in the diagnosis of cognitive disorders: A systematic review and meta-analysis	https://dx.doi.org/10.1371/journal.pone.0254059	Exclusion reason: Not primarily focusing on DHTs;
Planning and optimising a digital intervention to protect older adults' cognitive health	https://dx.doi.org/10.1186/s40814-021-00884-2	Exclusion reason: Not a systematic review;
How can dementia and disability be prevented in older adults: where are we today and where are we going?	https://dx.doi.org/10.1111/joim.13227	Exclusion reason: Not a systematic review;
Digital technologies to support people living with dementia in the care home setting to engage in meaningful occupations: protocol for a scoping review	https://dx.doi.org/10.1186/s13643-021-01715-4	Exclusion reason: Protocol;
Novel biomarkers in Alzheimer's disease using high resolution proteomics and metabolomics: miRNAS, proteins and metabolites	https://dx.doi.org/10.1080/10408363.2020.1833298	Exclusion reason: Study focusing on Bioinformatics;
Meta-analysis of genome-wide DNA methylation identifies shared associations across neurodegenerative disorders	https://dx.doi.org/10.1186/s13059-021-02275-5	Exclusion reason: Not primarily focusing on DHTs;
Barriers and facilitators to the implementation of social robots for older adults and people with dementia: a scoping review protocol	https://dx.doi.org/10.1186/s13643-021-01598-5	Exclusion reason: Protocol;
Effects of case management intervention for people with dementia and their carers: A systematic review and meta-analysis of experimental studies	https://dx.doi.org/10.1016/j.ijnurstu.2021.104012	Exclusion reason: Not primarily focusing on DHTs;
The use of artificial intelligence and machine learning in the care of people with dementia: A literature review	https://dx.doi.org/10.1192/j.eurpsy.2021.1144	Exclusion reason: Conference papers;
Supporting informal caregivers of older people living with dementia: A systematic literature review	https://dx.doi.org/10.1007/s41999-021-00585-2	Exclusion reason: Conference papers;
Use of virtual reality for cognitive assessment in elderly people: A brief review	https://dx.doi.org/10.1007/s41999-021-00585-2	Exclusion reason: Conference papers;
Methodologies used to study the feasibility, usability and effectiveness of social robotsin clinical and social care settings for elderly adults	https://dx.doi.org/10.1017/S1041610221002015	Exclusion reason: Conference papers;
Access to alzheimer's disease participant level results data via data sharing platforms	https://dx.doi.org/10.14283/jpad.2021.57	Exclusion reason: Conference papers;
Implementation of ehealth interventions to support assessment and decision making for residents with dementia in care homes: A systematic review	https://dx.doi.org/10.1177/02692163211035909	Exclusion reason: Conference papers;
Promotors and barriers to implementation of assistive-technology and telecare for people with dementia and their caregivers: A systematic review	https://dx.doi.org/10.1111/tmi.13632	Exclusion reason: Conference papers;
Potential of digital tools to assist medication management in mental health: A review of e-tools used in dementia	https://dx.doi.org/10.1007/s11096-021-01269-4	Exclusion reason: Conference papers;
Telemedicine and dementia care: A systematic review of barriers and facilitators	https://dx.doi.org/10.1111/jgs.17115	Exclusion reason: Conference papers;
Corrigendum: Evaluation of Wearable Technology in Dementia: A Systematic Review and Meta-Analysis (Front. Med., (2021), 7, (501104), 10.3389/fmed.2020.501104)	https://dx.doi.org/10.3389/fmed.2021.659639	Exclusion reason: Erratum/Corrigendum;
Experiences and perceptions of spousal/partner caregivers providing care for community-dwelling adults with dementia: A qualitative systematic review	https://dx.doi.org/10.11124/JBISRIR-2017-003774	Exclusion reason: Not primarily focusing on DHTs
Virtual reality education for dementia care: A scoping review protocol	https://dx.doi.org/10.11124/JBISRIR-D-19-00230	Exclusion reason: Protocol;
A systematic review of the provision and efficacy of patient and carer information and support (PCIS) interventions for patients with dementia and their informal carers	https://dx.doi.org/10.1007/s40520-019-01428-8	Exclusion reason: Not primarily focusing on DHTs;
Implementation of e-mental health interventions for informal caregivers of adults with chronic diseases: A protocol for a mixed-methods systematic review with a qualitative comparative analysis	https://dx.doi.org/10.1136/bmjopen-2019-035406	Exclusion reason: Protocol;
A Systematic Bioinformatics Workflow With Meta-Analytics Identified Potential Pathogenic Factors of Alzheimer's Disease	https://dx.doi.org/10.3389/fnins.2020.00209	Exclusion reason: Study focusing on Bioinformatics;
Convolutional neural networks for classification of Alzheimer's disease: Overview and reproducible evaluation	https://dx.doi.org/10.1016/j.media.2020.101694	Exclusion reason: Not primarily focusing on DHTs;
Group-based reminiscence interventions in older adults' with dementia assisted by technological innovations: A scoping review	https://dx.doi.org/10.1007/s41999-020-00428-6	Exclusion reason: Conference papers;
Impact of electronic-directly observed therapy (eDOT) on medication adherence: Results of a systematic literature review		Exclusion reason: Conference papers;
A systematic review and meta-analysis of cognitive training in adults with major depressive disorder	https://dx.doi.org/10.1017/S104161022000321X	Exclusion reason: Conference papers;
The role of assistive technologies in promoting social health and wellbeing	https://dx.doi.org/10.1017/S1041610220001866	Exclusion reason: Conference papers;
P.764 Imaging alzheimer's genetic risk using diffusion magnetic resonance imaging: a systematic review	https://dx.doi.org/10.1016/j.euroneuro.2020.09.562	Exclusion reason: Conference papers;
A genome-wide association study of white matter hyperintensities in 42,000 individuals	https://dx.doi.org/10.1212/NXG.0000000000000421	Exclusion reason: Conference papers;
What Can Machine Learning Do for Psychiatry?	https://dx.doi.org/10.1016/j.biopsych.2020.02.1176	Exclusion reason: Conference papers;
Corrigendum: Sensing Technology to Monitor Behavioral and Psychological Symptoms and to Assess Treatment Response in People With Dementia. A Systematic Review (Frontiers in Pharmacology, (2020), 10, (1699), 10.3389/fphar.2019.01699)	https://dx.doi.org/10.3389/fphar.2020.00254	Exclusion reason: Erratum/Corrigendum;
Cognitive stimulation, training, and rehabilitation	https://dx.doi.org/10.31887/dcns.2019.21.1/akurz	Exclusion reason: Not a systematic review;
Face-to-face and digital multidomain lifestyle interventions to enhance cognitive reserve and reduce risk of alzheimer's disease and related dementias: A review of completed and prospective studies	https://dx.doi.org/10.3390/nu11092258	Exclusion reason: Not a systematic review;
Designing and developing a co-produced theoretical and evidence-based online support for family caregivers of people with dementia at the end of life	https://dx.doi.org/10.1186/s12904-019-0455-0	Exclusion reason: Not a systematic review;
Informal carers' experience and outcomes of assistive technology use in dementia care in the community: A systematic review protocol	https://dx.doi.org/10.1186/s13643-019-1081-x	Exclusion reason: Protocol;
Risk factors for predicting progression from normal cognition to mild cognitive impairment: Protocol for a systematic review and meta-analysis of cohort studies	https://dx.doi.org/10.1136/bmjopen-2018-027313	Exclusion reason: Protocol;
Challenge Demcare: management of challenging behaviour in dementia at home and in care homes - development, evaluation and implementation of an online individualised intervention for care homes; and a cohort study of specialist community mental health car	https://dx.doi.org/10.3310/pgfar05150	Exclusion reason: Not a systematic review;
Towards improved decision support in the assessment and management of pain for people with dementia in hospital: a systematic meta-review and observational study	https://dx.doi.org/10.3310/hsdr04300	Exclusion reason: Not primarily focusing on DHTs;
Examining behaviour change techniques (BCTs) in technology-based interventions for enhancing social participation in people with mild cognitive impairment (MCI) or dementia: a scoping review protocol.	https://dx.doi.org/10.1136/bmjopen-2023-078188	Exclusion reason: Protocol;
Facilitators and barriers to using AI-enabled robots with older adults in long-term care from staff perspective: a scoping review protocol.	https://dx.doi.org/10.1136/bmjopen-2023-075278	Exclusion reason: Protocol;
Application of co-design in residential aged care: a scoping review protocol.	https://dx.doi.org/10.11124/JBIES-22-00346	Exclusion reason: Protocol;
Research evaluating the effectiveness of dementia interventions in low- and middle-income countries: A systematic mapping of 340 randomised controlled trials.	https://dx.doi.org/10.1002/gps.5965	Exclusion reason: Not primarily focusing on DHTs;
PROTOCOL: The effectiveness of sensory interventions targeted at improving occupational outcomes, quality of life, well-being and behavioural and psychological symptoms for older adults living with dementia: A systematic review and meta-analysis.	https://dx.doi.org/10.1002/cl2.1322	Exclusion reason: Protocol;
An update on mobile applications collecting data among subjects with or at risk of Alzheimer's disease.	https://dx.doi.org/10.3389/fnagi.2023.1134096	Exclusion reason: Not a systematic review;
Corrigendum: Evaluation of Wearable Technology in Dementia: A Systematic Review and Meta-Analysis.	https://dx.doi.org/10.3389/fmed.2021.659639	Exclusion reason: Erratum/Corrigendum;
Corrigendum: Sensing Technology to Monitor Behavioral and Psychological Symptoms and to Assess Treatment Response in People With Dementia. A Systematic Review.	https://dx.doi.org/10.3389/fphar.2020.00254	Exclusion reason: Erratum/Corrigendum;
Facilitators and barriers to using smart TV among older adults in care settings: a scoping review protocol.	https://dx.doi.org/10.1136/bmjopen-2022-061446	Exclusion reason: Protocol;
Dementia Care Apps for People with Dementia and Informal Caregivers: A Systematic Review Protocol.	https://dx.doi.org/10.1159/000514838	Exclusion reason: Protocol;
DNA methylation in Alzheimer's disease: In brain and peripheral blood.	https://dx.doi.org/10.1016/j.mad.2020.111319	Exclusion reason: Study focusing on Bioinformatics;
Video feedback: A novel application to enhance person-centred dementia communication.	https://dx.doi.org/10.1111/ijn.12820	Exclusion reason: Not a systematic review;
Brain pathology identification using computer aided diagnostic tool: A systematic review.	https://dx.doi.org/10.1016/j.cmpb.2019.105205	Exclusion reason: Not a systematic review;
[Tracking systems in people with dementia in long-term care - an integrative review].	https://dx.doi.org/10.1024/1012-5302/a000703	Exclusion reason: Not a systematic review;
[Effects of Reminiscence Therapy on Depressive Symptoms in Older Adults with Dementia: A Systematic Review and Meta-Analysis].	https://dx.doi.org/10.4040/jkan.2019.49.3.225	Exclusion reason: Not primarily focusing on DHTs;
Meta-Analysis of the Association between Variants in ABCA7 and Alzheimer's Disease.	https://dx.doi.org/10.3233/JAD-180107	Exclusion reason: Study focusing on Bioinformatics;
State of the Science: Interprofessional Approaches to Aging, Dementia, and Mental Health.	https://dx.doi.org/10.1111/jgs.15309	Exclusion reason: Not a systematic review;
What do Cochrane systematic reviews say about non-pharmacological interventions for treating cognitive decline and dementia?.	https://dx.doi.org/10.1590/1516-3180.2017.0092060617	Exclusion reason: Not primarily focusing on DHTs;
Intelligent Assistive Technology for people living with dementia is a rapidly growing and changing area requiring clinical consideration.	https://dx.doi.org/10.1111/1440-1630.12434	Exclusion reason: Not a systematic review;
Intelligent Assistive Technology for Alzheimer's Disease and Other Dementias: A Systematic Review.	https://dx.doi.org/10.3233/JAD-179005	Exclusion reason: Erratum/Corrigendum;
Circulating microRNAs as Biomarkers of Alzheimer's Disease: A Systematic Review.	https://dx.doi.org/10.3233/JAD-150619	Exclusion reason: Study focusing on Bioinformatics;
Imaging of neuroinflammation in dementia: a review.	https://dx.doi.org/10.1136/jnnp-2015-311336	Exclusion reason: Not primarily focusing on DHTs;
Effectiveness of interventions to improve family-staff relationships in the care of people with dementia in residential aged care: a systematic review protocol.	https://dx.doi.org/10.11124/jbisrir-2015-2415	Exclusion reason: Protocol;
Genetics of Vascular Dementia: Systematic Review and Meta-Analysis.	https://dx.doi.org/10.3233/JAD-143102	Exclusion reason: Not primarily focusing on dementia/associated disorders;
Non-pharmacological management for patients with frontotemporal dementia: a systematic review.	https://dx.doi.org/10.3233/JAD-142109	Exclusion reason: Not primarily focusing on DHTs;
Cardiovascular disease contributes to Alzheimer's disease: evidence from large-scale genome-wide association studies.	https://dx.doi.org/10.1016/j.neurobiolaging.2013.10.084	Exclusion reason: Study focusing on Bioinformatics;
Meta-analysis on the association between the TF gene rs1049296 and AD.	10.1017/s0317167100014931	Exclusion reason: Not primarily focusing on DHTs;
Challenges and Opportunities of Big Data in Health Care: A Systematic Review.	10.2196/medinform.5359	Exclusion reason: Not primarily focusing on dementia/associated disorders;
Functional outcome in delusional Alzheimer disease patients. A systematic review.	https://dx.doi.org/10.1159/000194659	Exclusion reason: Not primarily focusing on DHTs;
WITHDRAWN: Support for carers of people with Alzheimer's type dementia.	10.1002/14651858.CD000454	Exclusion reason: Withdrawn;
Workshops hosted by the 22nd International Conference on Image Analysis and Processing, ICIAP 2023	Not found	Exclusion reason: Conference papers;
AIxAS 2023 - Proceedings of the 4th Italian Workshop on Artificial Intelligence for an Ageing Society, co-located with 22nd International Conference of the Italian Association for Artificial Intelligence, AIxIA 2023	Not found	Exclusion reason: Conference papers;
Data resource profile: the virtual international care homes trials archive (VICHTA)	10.23889/ijpds.v8i6.2161	Exclusion reason: Not a systematic review;
Digital Transformation in the Healthcare Sector: The Role of Artificial Intelligence for Inclusive Long-Term Care Around the World, Lessons for Africa	10.1007/978-3-031-31431-5_19	Exclusion reason: Not a systematic review;
A Comprehensive Review on¬†the¬†Identification of¬†Blood-Based Biomarkers for¬†Alzheimer‚Äôs Disease Detection Through Computational Approaches	10.1007/978-981-99-2100-3_34	Exclusion reason: Study focusing on Bioinformatics;
Artificial Intelligence Applications and Social Assistive Robotics to Counteract Cognitive Decline in the Older Population: Evidence from Trials in Real Settings	10.1007/978-981-99-3989-3_9	Exclusion reason: Not a systematic review;
A Systematic Review of Human Fall Detection Algorithms Using Machine Learning	10.1007/978-981-99-0969-8_60	Exclusion reason: Conference papers;
Cognitive behavioral assistive technology (CBAT) as AI for super aged society	10.4017/GT.2022.21.S.713.OPP3	Exclusion reason: Conference papers;
Various Machine Learning Techniques to Diagnose Alzheimer‚Äôs Disease‚ÄîA Systematic Review	10.1007/978-981-19-4364-5_40	Exclusion reason: Not a systematic review;
NLP Based Word Predictor for Dementia Patients: A Systematic Review	10.1109/ICICCS53718.2022.9788447	Exclusion reason: Not a systematic review;
Interactive architecture as a therapeutic environment for people with alzheimer‚Äôs disease, a scoping review	10.7577/FORMAKADEMISK.4143	Exclusion reason: Not primarily focusing on DHTs
Key Stakeholders‚Äô Experiences and Perceptions of Virtual Reality for Older Adults Living With Dementia: A Qualitative Evidence Synthesis Protocol	10.1177/1609406921995303	Exclusion reason: Protocol;
Multimodal Wearable Intelligence for Dementia Care in Healthcare 4.0: a Survey	10.1007/s10796-021-10163-3	Exclusion reason: Not a systematic review;
Designing P4 healthcare interventions for managing cognitive decline and dementia: where are we at?	10.1080/09544828.2020.1763272	Exclusion reason: Not a systematic review;
An Early Prediction and Detection of Alzheimer's Disease: A Comparative Analysis on Various Assistive Technologies	10.1109/CISPSSE49931.2020.9212240	Exclusion reason: Not a systematic review;
Computer vision based systems for human pupillary behavior evaluation: A systematic review of the literature	10.1109/COMPSAC.2019.00107	Exclusion reason: Wrong patient population;
A study on dementia using machine learning techniques	https://www.taylorfrancis.com/chapters/edit/10.1201/9780429444272-66/study-dementia-using-machine-learning-techniques-deepika-bansal-kavita-khanna-rita-chhikara-rakesh-kumar-dua-rajeev-malhotra	Exclusion reason: Conference papers;
Early detection of Alzheimer's using digital image processing through iridology, an alternative method	10.25046/aj040317	Exclusion reason: Not a systematic review;
The application of technologies in dementia diagnosis and intervention: A literature review	10.4017/gt.2017.16.1.001.00	Exclusion reason: Not a systematic review;
Corrigendum to: Computer-based cognitive interventions for people living with dementia: a systematic literature review and meta-analysis (Aging & Mental Health, (2017), 21, 5, (454-467), 10.1080/13607863.2015.1132677)	10.1080/13607863.2016.1195584	Exclusion reason: Erratum/Corrigendum;
Machine learning techniques to discover genes with potential prognosis role in Alzheimer's disease using different biological sources	10.1016/j.inffus.2016.11.005	Exclusion reason: Study focusing on Bioinformatics;
Understanding the impact of visual arts interventions for people living with dementia: A realist review protocol	10.1186/2046-4053-3-91	Exclusion reason: Protocol;
ICF Core Set for Matching Older Adults with Dementia and Technology	10.1007/s12126-010-9093-9	Exclusion reason: Not primarily focusing on DHTs;
Online Counseling: Does it Work? Research Findings to Date	10.1016/B978-0-12-378596-1.00003-4	Exclusion reason: Book chapter;
9th International Conference on Smart Homes and Health Telematics, ICOST 2011	Not found	Exclusion reason: Conference papers;
Patient navigation programs for people with dementia, their caregivers, and members of their care team: a scoping review protocol.	10.11124/JBIES-21-00049	Exclusion reason: Protocol;
Health-Related Internet as a Caregiver Resource for Informal Caregivers of Individuals with Dementia.	10.3389/fmed.2022.978635	Exclusion reason: Not a systematic review;
Digital mobility outcomes to assess habitual physical activity in people with cognitive impairment: A systematic review.	10.1002/alz.055547	Exclusion reason: Conference papers;
Toileting Disability in Older People Residing in Long-term Care or Assisted Living Facilities: A Scoping Review of the Literature.	10.1097/WON.0000000000000575	Exclusion reason: Not primarily focusing on dementia/associated disorders;
Comprehensive geriatric assessments for long-term and home care settings and digital platforms available to support their applicability: A systematic review.	10.1002/alz.057529	Exclusion reason: Conference papers;
Alternative mechanisms for delivery of medication in South Africa: A scoping review.	10.4102/safp.v63i1.5274	Exclusion reason: Not primarily focusing on DHTs;
Smellscape as a healing factor in institutional gardens to enhance health and well-being for older people with dementia: A scoping review.	10.1111/jocn.16908	Exclusion reason: Not primarily focusing on DHTs;
A systematic review of the use of play in dementia care.	10.1002/alz.057509	Exclusion reason: Conference papers;
Informal carer experiences of UK dementia services - a systematic review.	10.1111/jpm.12698	Exclusion reason: Not primarily focusing on DHTs;
Enabling older people with mental health needs to engage with community social care: A scoping review to inform a theory of change.	10.1111/hsc.13648	Exclusion reason: Not primarily focusing on DHTs;
Non-pharmacological interventions using information and communication technology for behavioral and psychological symptoms of dementia: A systematic review and meta-analysis protocol.	10.1111/jan.15109	Exclusion reason: Protocol;
Efficacy of non-pharmacological interventions to reduce pain in people with dementia: A systematic review and meta-analysis.	10.1111/jocn.16444	Exclusion reason: Not primarily focusing on DHTs
Mobile x-ray services; outcome for nursing home residents and society - a literature review.	10.5334/ijic.2978	Exclusion reason: Conference papers;
Volunteer programs supporting people with dementia/delirium in hospital: Systematic review and meta-analysis.	10.1093/geront/gnaa058	Exclusion reason: Not primarily focusing on DHTs;
Picking low hanging fruit ‚Äì A scoping review of work environment related interventions in the home care sector.	10.1080/01621424.2020.1772936	Exclusion reason: Not primarily focusing on DHTs
Exploring Computerised Cognitive Training for People With Huntington's Disease	10.1186/s40814-018-0237-0	Exclusion reason: Not primarily focusing on dementia/associated disorders;
The current status of blood epigenetic biomarkers for dementia.	10.1080/10408363.2019.1639129	Exclusion reason: Study focusing on Bioinformatics;
Psychological interventions for carers of people with dementia: a systematic review of quantitative and qualitative evidence	https://www.ncbi.nlm.nih.gov/books/NBK109317/	Exclusion reason: Book chapter;
Technology-driven interventions for caregivers of persons with dementia: a systematic review (Provisional abstract)	10.1177/1533317513481091	Exclusion reason: Conference papers;
